# Supplementary material for: Successive modification of polydentate complexes gives access to planar carbon- and nitrogen-based ligands
Source: Nat Commun. 2019 Apr 2;10:1488. doi: 10.1038/s41467-019-09367-8 (PMC6445293; doi:10.1038/s41467-019-09367-8)
Supplement: Supplementary file 3 — Supplementary Data [file 41467_2019_9367_MOESM3_ESM.txt]

129
2 E = -2902.0386332a.u.
Os                -1.10552900    0.03972100   -0.20263200
P                 -1.31393600   -2.50400500   -0.17522100
P                 -1.10759700    2.60011300   -0.22725400
P                  3.67398900   -0.13530600    0.02329800
N                 -1.52907200    0.07257600    2.06577400
C                 -0.74571000    4.56182000   -4.46116800
H                 -0.63976400    5.01533300   -5.44226500
C                  0.29736000    3.45103900    0.65343800
O                 -4.67058800    0.10473600   -2.60061600
C                 -1.02581100    3.38133200   -1.91915600
C                 -2.59461900    3.36593300    0.60200400
C                  1.91012300   -0.08697700   -0.46623900
C                  1.48851500   -0.04662000   -1.80924300
H                  2.15889700   -0.08282200   -2.66591800
C                 -2.37715600    0.09048900   -1.84084300
C                 -2.99702600   -3.13697200   -0.67423400
C                  0.10095500    0.03435300   -1.94817800
C                  0.83527400   -0.05023800    0.42409900
H                  1.06962400   -0.06992500    1.48650700
C                  4.43650700    1.52410700   -0.07390200
C                 -4.22322100    0.10815500   -0.23567400
H                 -5.25190400    0.12816300    0.11118000
C                 -1.02245000   -3.27781200    1.49632000
C                  3.57038500    0.13500500    2.81438900
H                  3.31661200    1.17391700    2.63160200
C                 -0.15299400   -3.47938500   -1.26482000
C                  1.75230400    3.63447400    2.59482400
H                  2.10964500    3.22820700    3.53684700
C                  0.15409300    3.21525700   -2.66504200
H                  0.97666500    2.64238600   -2.25555200
C                  4.56915400   -1.25296400   -1.11356400
C                  3.82407200   -0.73992800    1.74269400
C                  0.79451800    2.93417700    1.85811300
H                  0.41097300    1.99947100    2.24396800
C                 -2.88218000    0.14072900    1.94330100
C                  3.97757500    2.45556200   -1.01699700
H                  3.12632300    2.23017800   -1.64950600
C                 -0.96885600    0.03730200    3.27674700
H                  0.11097100   -0.04127200    3.33955300
C                 -3.10980300    0.11562600    0.51417500
C                  0.77548900    4.69257500    0.20386000
H                  0.39299400    5.13022100   -0.71052800
C                 -3.87762800    3.25427700    0.03513200
H                 -4.02619800    2.72679300   -0.89862900
C                 -3.72426800    0.19548200    3.05136600
H                 -4.79925100    0.25409900    2.92299600
C                 -1.74994900    0.08986600    4.43412900
H                 -1.26752000    0.06235900    5.40450400
C                 -0.50351500    0.11832100   -3.20609000
H                  0.06274700    0.14827300   -4.13480500
C                 -1.85078900   -4.28674700    2.01300900
H                 -2.72351600   -4.61915400    1.46548900
C                  0.56695800   -4.57256400   -0.75557200
H                  0.51840100   -4.82440100    0.29661700
C                 -2.45772500    4.05259000    1.81928800
H                 -1.48583100    4.16125300    2.28482000
C                  2.23599100    4.85895300    2.12974000
H                  2.98351300    5.40268500    2.69957200
C                 -3.13806700    0.17321600    4.31932200
H                 -3.75859500    0.21583400    5.20866100
C                 -3.88777400    0.09197300   -1.65666300
C                  0.42945000   -3.53118500    3.43486200
H                  1.32778800   -3.23917000    3.97044100
C                 -3.21119000   -3.77879400   -1.90316500
H                 -2.39178800   -3.94598100   -2.59066200
C                 -0.06749700   -3.19859300   -2.63950900
H                 -0.62154600   -2.37144300   -3.06274300
C                  0.12775000   -2.92033500    2.21761900
H                  0.81239700   -2.18331600    1.81589000
C                  5.54510500    1.82973300    0.73405000
H                  5.91163100    1.11663100    1.46473500
C                  5.88225500   -0.94197000   -1.50167100
H                  6.35544300   -0.02524000   -1.16789400
C                 -4.09047400   -2.96847600    0.19539100
H                 -3.95857500   -2.49135800    1.15932800
C                  1.74441500    5.38395100    0.93356500
H                  2.10560700    6.34046300    0.56750100
C                  0.29452000    3.80045900   -3.92236000
H                  1.21732000    3.66402500   -4.47862600
C                  6.18128000    3.06366500    0.59645900
H                  7.03660600    3.29710400    1.22272800
C                 -1.89594500    0.14355200   -3.14086500
H                 -2.55640400    0.19323700   -4.00085100
C                  4.61969300    3.68639800   -1.14580900
H                  4.25757900    4.40623900   -1.87289200
C                  5.72002900    3.99089300   -0.34085300
H                  6.21699400    4.95081000   -0.44330600
C                  3.96237800   -2.43864800   -1.56170300
H                  2.94598400   -2.68966200   -1.27442600
C                  4.18613800   -2.07204200    1.99252400
H                  4.39995600   -2.74980100    1.17326400
C                 -0.41820700   -4.51190300    3.95483300
H                 -0.18908900   -4.98464700    4.90542600
C                 -3.57073100    4.61760100    2.44648100
H                 -3.44064000    5.14719000    3.38580100
C                  0.70420500   -3.99735000   -3.48413900
H                  0.74452300   -3.77029300   -4.54540100
C                 -1.55339000   -4.89015300    3.23751200
H                 -2.21037400   -5.66496700    3.62158200
C                  3.67207200   -0.32999700    4.12543400
H                  3.48417600    0.34879800    4.95160500
C                  6.58368600   -1.81643700   -2.33104000
H                  7.59744400   -1.57157200   -2.63220500
C                  4.67603500   -3.30620300   -2.38898200
H                  4.20479300   -4.22031400   -2.73415000
C                 -1.91331600    4.74863600   -3.72274400
H                 -2.72187700    5.35458300   -4.12074200
C                 -5.35743100   -3.43518800   -0.15414200
H                 -6.18457000   -3.30443400    0.53742600
C                  1.34424100   -5.36643700   -1.60334900
H                  1.88709900   -6.21199700   -1.19105800
C                 -2.05216600    4.17023500   -2.45738000
H                 -2.95730100    4.36321700   -1.89728800
C                 -4.48496700   -4.23113700   -2.25657800
H                 -4.62726600   -4.72478600   -3.21338500
C                 -5.56056800   -4.06259400   -1.38518500
H                 -6.54852100   -4.42128700   -1.65875900
C                  5.98297700   -2.99711400   -2.77346800
H                  6.53137300   -3.67505400   -3.42058600
C                  4.28891600   -2.52547800    3.30880100
H                  4.57924600   -3.55396700    3.49901600
C                  1.41013200   -5.08703400   -2.96919900
H                  2.00067900   -5.71641300   -3.62876700
C                  4.03203800   -1.65810600    4.37316300
H                  4.12196700   -2.01296000    5.39542900
C                 -4.83549400    4.51321500    1.86747100
H                 -5.69839200    4.96015800    2.35252700
C                 -4.98446100    3.83174500    0.65771800
H                 -5.96270200    3.74391400    0.19429800
36
2' E = -815.2872672 a.u.
Os                -0.28088300   -0.25775000    0.00867100
N                  1.97952500   -0.52015000   -0.00290700
O                 -1.51919000    3.86357600    0.01145900
C                 -1.40159000   -3.07355200    0.04444900
C                 -2.55490000   -2.29399000   -0.00346200
H                 -3.56252500   -2.70156600   -0.01759800
C                 -1.48333500    1.44859400   -0.00831300
C                 -2.31154100   -0.91079000   -0.02347800
C                 -0.24186100   -2.31015500    0.05655800
H                  0.70093400   -2.85196500    0.09453800
C                  0.59933800    2.73704500    0.00094500
H                  1.23107700    3.61831800    0.00160500
C                  2.28866300    0.80355000   -0.01004700
C                  2.94549400   -1.43681100   -0.01440700
H                  2.66111300   -2.48092100   -0.01245400
C                  0.99482900    1.45596000   -0.00174600
C                  3.60228600    1.25320000   -0.02655000
H                  3.82097500    2.31302200   -0.03182500
C                  4.28788300   -1.05684600   -0.03114100
H                  5.05522800   -1.81961700   -0.04060800
C                 -3.32805500    0.03281600   -0.05272500
H                 -4.38085400   -0.23357600   -0.07642500
C                  4.61723900    0.29632900   -0.03679500
H                  5.65578700    0.60380800   -0.05010700
C                 -0.85906700    2.83178500    0.00242800
C                 -2.85855200    1.35308700   -0.04038800
H                 -3.49937400    2.22731000   -0.05640900
P                 -0.35773100   -0.27401300   -2.39814900
H                 -0.81601200   -1.46502900   -3.01999400
H                 -1.19961200    0.69049600   -3.00990600
H                  0.85255700   -0.05730100   -3.11125100
P                 -0.32460700   -0.22471500    2.41245900
H                 -0.63782300    1.00595700    3.04642900
H                 -1.24661100   -1.09732900    3.04664300
H                  0.87370700   -0.57268300    3.09233200
H                 -1.41054200   -4.15789700    0.06811400
39
2'-1 E = -854.6166641 a.u.
Os                -0.24847700   -0.02084800    0.00552200
N                  1.84396000   -0.91948000    0.00531900
O                 -0.25480300    4.28071100    0.01981800
C                 -2.13791600   -2.41652500    0.01994400
C                 -3.00731600   -1.32076900   -0.02006500
H                 -4.09095100   -1.41606800   -0.03671700
C                 -0.91114700    1.95617600   -0.00713400
C                 -2.38017500   -0.06794100   -0.03003600
C                 -0.81016000   -1.99536800    0.03785100
C                  1.45337700    2.59578400    0.00815500
H                  2.31052600    3.25965400    0.01683000
C                  2.51925000    0.26010700   -0.00922000
C                  2.50676500   -2.07447700    0.00447500
H                  1.93459900   -2.99287300    0.01606700
C                  1.46589800    1.25529000   -0.00190000
C                  3.90685900    0.31418800   -0.02964700
H                  4.42051200    1.26666200   -0.04588300
C                  3.90168600   -2.09562500   -0.01181800
H                  4.41823800   -3.04637100   -0.01155500
C                 -3.08453600    1.12821200   -0.05397500
H                 -4.16968000    1.17340400   -0.07766400
C                  4.60493300   -0.89357600   -0.02988000
H                  5.68802600   -0.89704800   -0.04423000
C                  0.08218000    3.10269200    0.00843900
C                 -2.25712200    2.25792800   -0.03818700
P                 -0.31526600   -0.03145200   -2.40106500
H                 -1.21329800   -0.94674500   -3.01006300
H                 -0.68920000    1.17902700   -3.04073000
H                  0.88254400   -0.33888600   -3.10197100
P                 -0.30040400    0.01354300    2.40905300
H                 -0.20602400    1.27522300    3.05305500
H                 -1.46414700   -0.51520500    3.02594400
H                  0.70906800   -0.70761900    3.10232900
H                 -0.05710300   -2.78170900    0.06863200
C                 -2.59372300   -3.85144600    0.03473000
H                 -3.29596600   -4.03315000    0.85329000
H                 -3.10985300   -4.10861200   -0.89533400
H                 -1.74995900   -4.53304800    0.15252700
H                 -2.62041100    3.27923400   -0.05017100
39
2'-2 E = -854.5728924 a.u.
Os                 0.24034600   -0.12446000    0.00156300
N                 -1.93537200   -0.74902700    0.00883100
O                  0.67811000    4.23503300   -0.01977600
C                  1.84206400   -2.69001800   -0.02588400
C                  2.86356100   -1.66138400    0.00076500
C                  1.14495500    1.86216400    0.00579500
C                  2.38874700   -0.40012600    0.01758200
C                  0.53375300   -2.08255700   -0.02580800
C                 -1.15328200    2.69750100   -0.02443900
H                 -1.94448500    3.43991900   -0.03503100
C                 -2.46695600    0.50124600   -0.01329400
C                 -2.73333700   -1.81704400    0.03239200
H                 -2.27798200   -2.79849000    0.05970400
C                 -1.30554100    1.36679700   -0.01644500
C                 -3.83934700    0.71984500   -0.02206600
H                 -4.23561100    1.72654300   -0.04156500
C                 -4.11951100   -1.67197500    0.02596100
H                 -4.74532900   -2.55450300    0.04461400
C                  3.31136000    0.79452400    0.05032000
C                 -4.67611800   -0.39453200   -0.00380900
H                 -5.75198200   -0.26941300   -0.01046000
C                  0.26098100    3.08186700   -0.01400600
C                  2.47462100    2.01580600    0.02948600
P                  0.29312800    0.01201200    2.40684200
H                  1.32820600   -0.70073700    3.06532200
H                  0.46015000    1.30905800    2.95563800
H                 -0.84428800   -0.43971300    3.12920600
P                  0.31508700    0.02404600   -2.40123800
H                  0.47719800    1.32551400   -2.94082200
H                  1.36146600   -0.67764800   -3.05378400
H                 -0.81252200   -0.43228800   -3.13607600
C                  1.99138400   -4.04061700   -0.04527900
H                  2.92327300    3.00566400    0.03580600
H                  1.12939900   -4.69669100   -0.06544200
H                  2.97050700   -4.50656300   -0.03979500
H                 -0.29270900   -2.79171400   -0.05391400
H                  3.95071200    0.77439400    0.94500000
H                  4.00971900    0.77992900   -0.79875600
H                  3.92347100   -1.90125900    0.00626800
39
2'-3 E = -854.6172419 a.u.
Os                -0.11195500   -0.24632200    0.01296300
N                  2.14395500   -0.55063200   -0.01372500
O                 -1.27310300    3.89521900    0.02541600
C                 -1.27478100   -3.03802100    0.06499200
C                 -2.41899700   -2.23987700    0.01722900
C                 -1.28095800    1.47776200    0.00035400
C                 -2.17084400   -0.86099800   -0.01180500
C                 -0.10364800   -2.30066400    0.06825400
C                  0.82411400    2.73082000    0.00410500
H                  1.47228600    3.60005300    0.00254200
C                  2.47712800    0.76705100   -0.01895500
C                  3.09334600   -1.48418200   -0.03341800
H                  2.78996700   -2.52283200   -0.03262400
C                  1.19504200    1.44206600   -0.00222500
C                  3.79847900    1.19323200   -0.04141500
H                  4.03624400    2.24897200   -0.04455700
C                  4.44244700   -1.12844500   -0.05706900
H                  5.19582200   -1.90493600   -0.07337100
C                 -3.18227600    0.10637900   -0.04172000
C                  4.79616200    0.21843100   -0.06055600
H                  5.84004000    0.50712600   -0.07888100
C                 -0.63144200    2.85194400    0.01162100
C                 -2.65198600    1.41265500   -0.02966900
P                 -0.21554900   -0.26632300   -2.38954800
H                 -0.65616000   -1.46640200   -3.00754100
H                 -1.08782700    0.67898800   -2.98954500
H                  0.97724700   -0.02182400   -3.12360700
P                 -0.15391300   -0.21734000    2.41383600
H                 -0.48029100    1.00868100    3.05110000
H                 -1.07001100   -1.09837000    3.04571300
H                  1.04388900   -0.55474700    3.10078200
H                  0.82964500   -2.85871000    0.10596200
H                 -1.30668400   -4.12204800    0.09467300
H                 -3.42187300   -2.65549800    0.01184100
H                 -3.26931400    2.30514800   -0.04511000
C                 -4.66211800   -0.13825900   -0.07447900
H                 -5.13227200    0.29396100    0.81462000
H                 -5.10513900    0.36424400   -0.93968500
H                 -4.92595200   -1.19305200   -0.12054700
39
2'-4 E = -854.5668481 a.u.
Os                 0.12078500   -0.29052900    0.00033600
N                 -2.13842700   -0.55499700   -0.01024300
O                  1.25908500    3.93537800    0.01751000
C                  1.28599500   -3.11508100    0.02813400
C                  2.47189800   -2.22072800    0.02254900
C                  1.33012700    1.52231800    0.00366800
C                  2.21172600   -0.90419000    0.00411700
C                  0.09146400   -2.24826000    0.01086300
C                 -0.80089100    2.71700000    0.01486100
H                 -1.46067000    3.57823300    0.01845800
C                 -2.45560700    0.76597500    0.00102500
C                 -3.10217200   -1.47571500   -0.02314300
H                 -2.81627100   -2.51977900   -0.03216400
C                 -1.16946600    1.42972900    0.00848200
C                 -3.77244700    1.20951900    0.00051900
H                 -3.99575700    2.26840300    0.00989100
C                 -4.44546900   -1.10294400   -0.02514800
H                 -5.20895500   -1.86959800   -0.03601500
C                  3.26695700    0.13968500   -0.01320500
C                 -4.78247600    0.24927800   -0.01305300
H                 -5.82266000    0.55134400   -0.01432600
C                  0.65768200    2.86604500    0.01291300
C                  2.67470400    1.45616400   -0.00342200
P                  0.20572200   -0.12370100    2.40389900
H                  1.15398900   -0.94358500    3.06703700
H                  0.53053800    1.15523800    2.92189000
H                 -0.97380900   -0.42314400    3.13717300
P                  0.22334300   -0.11599100   -2.40266100
H                  0.39880300    1.19074600   -2.92382500
H                  1.27760800   -0.81690300   -3.04148100
H                 -0.89619700   -0.55992100   -3.15616700
H                 -0.85028900   -2.79771900    0.01250500
H                  3.47659700   -2.63326900    0.03081000
H                  3.28669400    2.35362100   -0.00373600
C                  4.60211900   -0.05573200   -0.04067300
H                  1.22888000   -3.78923000    0.90092400
H                  1.23869100   -3.81042000   -0.82839000
H                  5.04680000   -1.04313000   -0.05495700
H                  5.28186700    0.78828300   -0.05102400
130
3 E = -2956.9679122 a.u.
Os                 1.18632500    0.01299600   -0.26461900
P                  1.16290800    2.52577400   -0.23300200
P                  1.38145600   -2.45395100   -0.17312800
P                 -4.15492300   -0.14258800    0.23903000
C                 -4.51611900   -1.40634400    1.51326200
N                 -0.21108300   -0.06733500    0.99702400
C                 -1.47046300   -0.11678100    1.15663900
H                 -1.89068700   -0.16585900    2.16369400
C                  0.35015100    3.31858500    1.25267900
C                  2.66299800   -3.20760600   -1.30074700
C                  1.88429100   -3.08515600    1.50797000
C                 -1.83222900   -0.04007800   -1.27842100
H                 -2.51865200   -0.03663000   -2.12358800
C                 -0.27810800    3.28208900    3.59973700
H                 -0.32863900    2.75075700    4.54639100
C                 -0.68292000    5.26594200    2.28378700
H                 -1.04477800    6.28697300    2.20002000
N                  2.96329500    0.73668400    2.33403900
C                  5.04291100   -0.33784900    1.79193100
H                  5.67575600   -0.82027700    1.05513000
C                  2.84101300   -4.82623300    2.91274900
H                  3.33782800   -5.78819400    3.00216600
C                 -0.86531300   -3.25513000   -1.72865700
H                 -0.57153000   -2.45863700   -2.40041700
C                 -0.43416600    0.01527300   -1.63007500
C                  4.01808300   -3.16331700   -0.93098200
H                  4.31016700   -2.73992800    0.02293100
C                 -6.16050000    1.76953300    0.69001700
H                 -6.83898700    1.06151200    0.22431400
C                 -0.56578900   -4.50243400    0.31715000
H                 -0.03700100   -4.69462800    1.24274400
C                  2.06007900    0.04882800   -2.21436900
C                  3.26433700    0.07927200    0.03545700
C                  1.24774700    0.10232300   -3.30591700
H                  1.62170200    0.13817300   -4.32618000
C                 -1.66315200   -5.30236600   -0.01429500
H                 -1.96384000   -6.10087600    0.65845900
C                  3.30866100   -4.29964900   -3.37487100
H                  3.02168900   -4.74441200   -4.32360200
C                 -0.14695600   -3.47245500   -0.54018100
C                 -0.13777000    0.08837200   -2.97582100
H                 -0.91728600    0.12161000   -3.73713800
C                 -5.02135300   -0.56105800   -1.31756400
C                  2.52411600   -4.33019500    1.64779800
H                  2.77443500   -4.91752400    0.77101800
C                  2.51966300   -4.09071700    4.05649200
H                  2.76972700   -4.47663700    5.04082000
C                  5.00195100   -3.68583600   -1.77097800
H                  6.04312900   -3.64862800   -1.46302900
C                 -2.36285500   -5.08435600   -1.20241800
H                 -3.21203600   -5.71093400   -1.46017200
C                  0.27874400    2.64979800    2.48365100
H                  0.67736700    1.64744500    2.56768300
C                  3.67731000    3.21504800   -1.37505300
H                  3.37010900    2.62367000   -2.22948000
C                  1.55865100   -2.35770000    2.66229900
H                  1.06444500   -1.39729200    2.57464800
C                 -0.76118400    4.58850000    3.50400800
H                 -1.18828900    5.07909900    4.37439500
C                  4.92768700    3.83440600   -1.40134500
H                  5.56167000    3.71934100   -2.27591000
C                 -1.96105100   -4.05593700   -2.05763000
H                 -2.49778900   -3.87389900   -2.98441000
C                 -2.36566500   -0.10068500   -0.01823600
C                 -5.50606000   -1.19116000    2.48379300
H                 -6.06024800   -0.25936100    2.51090100
C                 -0.13284400    4.63635400    1.16625700
H                 -0.07583600    5.17913800    0.22886800
C                  2.83058600    3.35538800   -0.26125300
C                  2.32085100   -3.78431000   -2.53241600
H                  1.28469600   -3.85059100   -2.84209000
C                 -5.78834300    3.91376600    1.74856000
H                 -6.17548300    4.86207000    2.10936000
C                  1.87612500   -2.85935500    3.92752400
H                  1.62304700   -2.28048500    4.81139000
C                  4.13888400    0.05985700   -1.01211800
H                  5.22098800    0.12248100   -0.91414800
C                 -5.05951200   -3.38176300    3.41078400
H                 -5.26923100   -4.14862600    4.15060700
C                  3.54055300    0.03375000   -2.33558500
C                 -5.20706900    0.43216700   -2.29485200
H                 -4.87614100    1.45079400   -2.11842600
C                  3.77719400    0.15956500    1.42383500
C                  4.65140200   -4.25169300   -2.99842100
H                  5.41825900   -4.65617800   -3.65293300
C                 -5.46781200   -1.87018600   -1.55118300
H                 -5.33712900   -2.64075000   -0.79932400
C                 -3.92460600    2.40877200    1.40367800
H                 -2.86462600    2.19918200    1.50265300
C                  5.47097600   -0.21356000    3.11035700
H                  6.44374300   -0.59474200    3.40819200
C                 -4.42733700    3.62483700    1.86860900
H                 -3.74924600    4.34292900    2.31866800
C                 -5.77393000   -2.18148800    3.42923600
H                 -6.53793800   -2.01131400    4.18159700
C                 -4.79121900    1.47607400    0.81369300
C                  3.39070800    0.86014200    3.59465900
H                  2.70348200    1.34727600    4.28476800
C                 -5.83074900    0.10899500   -3.49956800
H                 -5.97368600    0.87787300   -4.25249700
C                  4.63289200    0.40594800    4.03865900
H                  4.92670200    0.52903100    5.07616600
C                 -6.27378200   -1.19597700   -3.73187400
H                 -6.76325500   -1.44257700   -4.66933400
O                  4.15667200    0.03878000   -3.41331800
C                 -1.95576000    3.83026100   -2.61395400
H                 -3.03722000    3.72556200   -2.59002300
C                  0.21588200    3.35410800   -1.62009700
C                 -1.18337700    3.22596700   -1.62359100
H                 -1.67901200    2.66537900   -0.83893600
C                 -3.79412200   -2.61154700    1.49705000
H                 -3.01936100   -2.78361700    0.75659500
C                 -6.65301400    2.98695100    1.16002300
H                 -7.71064800    3.21111500    1.06105100
C                 -1.34291100    4.57014100   -3.62908900
H                 -1.94311900    5.04000800   -4.40319200
C                  0.81894700    4.11106800   -2.63314300
H                  1.89109600    4.26013200   -2.64880300
C                  3.28278300    4.10471000    0.83549300
H                  2.65987100    4.21935500    1.71457300
C                  5.36426700    4.58476000   -0.30743000
H                  6.33973000    5.06269600   -0.32675100
C                 -4.07178000   -3.59549200    2.44587800
H                 -3.51081900   -4.52465000    2.43048800
C                  4.54064500    4.71234500    0.81175500
H                  4.87105100    5.28896100    1.67131600
C                 -6.09377300   -2.18166700   -2.75888800
H                 -6.44420100   -3.19401500   -2.93483700
C                  0.04428700    4.70883700   -3.63297900
H                  0.53414700    5.29090300   -4.40855100
37
3' E = -870.2227967 a.u.
Os                -0.44731600   -0.18418300    0.03705000
N                 -0.61991700   -2.04983900    0.27017800
C                  1.32051900    0.92374900   -0.07069500
N                  2.69405900   -0.92649700   -0.79674500
C                 -2.56600500   -0.22392200   -0.02691600
C                 -3.35651900   -1.44385500    0.08629900
H                 -4.43468400   -1.30533500    0.02288200
C                 -2.90005800   -2.70380800    0.26332600
C                  3.84068500   -1.61235800   -0.78708100
H                  3.88098000   -2.48385600   -1.43465800
C                 -1.46459300   -2.99095700    0.35967200
H                 -1.12921000   -4.01928500    0.50366400
C                  2.59930200    0.17385200   -0.02250500
C                  4.94123100   -1.26821100   -0.00519400
H                  5.84228700   -1.86850200   -0.03286200
C                  3.65957400    0.59045600    0.80002100
H                  3.54631000    1.46840000    1.42347300
C                  4.84071900   -0.14185200    0.80825200
H                  5.66874500    0.16135900    1.43910000
O                 -0.19776100    4.12740800   -0.38160200
C                 -2.37627700    2.13557800   -0.27431000
H                 -2.77805500    3.13796000   -0.39246100
C                 -1.04745700    1.87115600   -0.19994900
C                  1.31666300    2.27957200   -0.18931900
H                  2.21710100    2.88437000   -0.26455100
C                  0.00460200    2.90504400   -0.26574200
C                 -3.21100700    0.97541500   -0.18124100
H                 -4.29584900    1.04205700   -0.22549000
H                 -3.58981600   -3.53681900    0.33718600
P                 -0.58682300    0.22279000    2.38588400
H                 -1.78054700    0.84845900    2.83857800
H                 -0.53329700   -0.88122100    3.28377700
H                  0.38318400    1.07342800    2.98427200
P                 -0.37557100   -0.37465400   -2.34084500
H                 -0.08445800   -1.63976100   -2.92340700
H                 -1.57384900   -0.05522800   -3.03838600
H                  0.54786000    0.44578300   -3.04144600
40
3'-1 E = -909.55128 a.u.
Os                -0.31825600    0.02498900    0.02901600
N                 -0.93031100   -1.74708000    0.23183100
C                  1.66010200    0.70053600   -0.03791300
N                  2.55904600   -1.41591200   -0.77401200
C                 -2.38901400    0.46357200   -0.08384800
C                 -3.44283800   -0.54148200   -0.00725400
H                 -4.45460000   -0.14715300   -0.09480700
C                 -3.31609000   -1.87858600    0.16043100
C                  3.51221200   -2.35235900   -0.77088900
H                  3.34270900   -3.20792000   -1.41881500
C                 -1.96883700   -2.46904000    0.28520400
H                 -1.87657000   -3.54936600    0.41989500
C                  2.72955400   -0.32547400    0.00218300
C                  4.66724100   -2.27800700    0.00449100
H                  5.40148700   -3.07352400   -0.02813800
C                  3.86352200   -0.17117600    0.81765600
H                  3.96341000    0.70709600    1.44301100
C                  4.83955600   -1.16031700    0.81808900
H                  5.71937200   -1.06131300    1.44395800
O                  0.91733300    4.16991400   -0.31838700
C                 -1.66148300    2.72119800   -0.28933600
H                 -1.82372600    3.78966500   -0.40104300
C                 -0.42735000    2.16434000   -0.18924100
C                  1.96649700    2.02265600   -0.13391800
H                  2.98172000    2.40817000   -0.19030900
C                  0.83154100    2.93138500   -0.21924400
C                 -2.73873400    1.78102500   -0.23539800
H                 -3.77831900    2.09360700   -0.30489300
P                 -0.40019700    0.45706500    2.37557500
H                 -1.51702400    1.20671500    2.83721300
H                 -0.44616800   -0.63427100    3.28964900
H                  0.66139800    1.21053600    2.94731300
P                 -0.23460600   -0.17108800   -2.34762900
H                 -0.29049600   -1.46769900   -2.93155500
H                 -1.27869300    0.46678400   -3.07433100
H                  0.89797800    0.36012900   -3.01942900
C                 -4.48699700   -2.82133800    0.22454800
H                 -4.50114000   -3.36805800    1.17417000
H                 -5.43399500   -2.28926000    0.12370600
H                 -4.43098500   -3.57290800   -0.57100800
40
3'-2 E = -909.5329261 a.u.
Os                -0.32981600   -0.00243800    0.01802200
N                 -0.82934300   -1.80841800    0.15763400
C                  1.63194800    0.76823900   -0.01775000
N                  2.66048700   -1.25583200   -0.83579900
C                 -2.46160300    0.28699900   -0.05937900
C                 -3.19386500   -2.13166900    0.15955300
C                  3.66273300   -2.13897400   -0.85466800
H                  3.55960400   -2.96309100   -1.55516100
C                 -1.80060600   -2.61586500    0.22001100
H                 -1.62122100   -3.68839400    0.31903600
C                  2.75040900   -0.20441800    0.00383400
C                  4.78759100   -2.04991200   -0.03707600
H                  5.56372300   -2.80354500   -0.08917700
C                  3.84829400   -0.03707200    0.86378500
H                  3.88288200    0.81028100    1.53697800
C                  4.87459800   -0.97434500    0.84356500
H                  5.72842600   -0.86621000    1.50294400
O                  0.70153700    4.17720900   -0.20438000
C                 -1.77574000    2.65511400   -0.22840900
H                 -1.92866700    3.72863600   -0.31089900
C                 -0.55850000    2.10661900   -0.13815100
C                  1.87583300    2.10102600   -0.07613400
H                  2.86679900    2.54508600   -0.11812200
C                  0.68812500    2.94391100   -0.14213200
C                 -2.94135100    1.72457300   -0.21668100
P                 -0.45995800    0.24706900    2.38813700
H                 -1.25711000    1.31957100    2.87476700
H                 -1.01490000   -0.83023700    3.13640100
H                  0.72589100    0.47447400    3.14283800
P                 -0.26934400   -0.11624400   -2.36798600
H                 -0.21341000   -1.39773500   -2.98441000
H                 -1.37377000    0.43658700   -3.07556000
H                  0.79891000    0.53231400   -3.04448300
C                 -3.39114300   -0.69266700    0.01940400
C                 -4.20907400   -3.02148900    0.23209800
H                 -5.24469200   -2.70428600    0.19143200
H                 -4.01849100   -4.08371400    0.33330800
H                 -3.52560500    1.83056200   -1.14267000
H                 -3.63980100    1.98678200    0.59107300
H                 -4.43922000   -0.39254500   -0.02928500
40
3'-3 E = -909.5478399 a.u.
Os                -0.26923600   -0.24164800    0.05358100
N                 -0.29982600   -2.11380400    0.29333100
C                  1.42028800    0.97803200   -0.06843500
N                  2.91466900   -0.75981100   -0.83450700
C                 -2.39079900   -0.41853800   -0.00711000
C                 -3.07266200   -1.70025500    0.11596500
H                 -4.15774800   -1.66639500    0.05950600
C                 -2.52394400   -2.92430000    0.29792900
C                  4.10692400   -1.36309900   -0.84338200
H                  4.20393800   -2.21828600   -1.50653100
C                 -1.07360600   -3.11295500    0.39056300
H                 -0.66671500   -4.11469700    0.53767400
C                  2.74783700    0.31706700   -0.03974100
C                  5.18602500   -0.95565900   -0.06211800
H                  6.12699000   -1.49017400   -0.10577700
C                  3.78218700    0.79368900    0.78337700
H                  3.61196400    1.65115800    1.42225200
C                  5.01224700    0.14703300    0.77126100
H                  5.82159500    0.49760000    1.40183500
O                 -0.31377300    4.07321500   -0.35696600
C                 -2.34554400    1.93624900   -0.25397200
H                 -2.80694400    2.91345300   -0.37294100
C                 -1.00445700    1.76186800   -0.17976000
C                  1.32450700    2.33153200   -0.18331400
H                  2.18181600    2.99524400   -0.26620000
C                 -0.02684100    2.86659300   -0.24771700
C                 -3.13129800    0.73431400   -0.16401700
H                 -3.15459300   -3.80263500    0.37722700
P                 -0.43836400    0.17591300    2.39758400
H                 -1.69212600    0.66804400    2.85351100
H                 -0.25129900   -0.89798100    3.31442300
H                  0.43218600    1.14214900    2.97356400
P                 -0.19466100   -0.44155000   -2.32243300
H                  0.15550900   -1.69429900   -2.89988500
H                 -1.41052500   -0.18727500   -3.01697000
H                  0.68321500    0.41826200   -3.03458600
C                 -4.64219000    0.80462200   -0.23281600
H                 -4.96728400    1.83303600   -0.40059100
H                 -5.04693000    0.19515000   -1.04633200
H                 -5.11149300    0.45983300    0.69409200
40
3'-4 E = -909.5299387 a.u.
Os                -0.28508100   -0.21133700    0.03766700
N                 -0.33397900   -2.08958700    0.20716700
C                  1.44217400    0.98520200   -0.05360900
N                  2.91891500   -0.73789600   -0.88528500
C                 -2.44667500   -0.41579300    0.00891900
C                 -3.10087900   -1.58529000    0.13601000
H                 -4.19062000   -1.55792000    0.12426200
C                  4.10330400   -1.35577400   -0.90967300
H                  4.19680800   -2.18073000   -1.61054400
C                 -1.06978700   -3.10238500    0.30824000
H                 -0.63006800   -4.09746000    0.40965800
C                  2.75993700    0.30502200   -0.04542900
C                  5.17851800   -1.00106400   -0.09738500
H                  6.11164100   -1.54800700   -0.15395400
C                  3.79099900    0.73006800    0.80893300
H                  3.62555300    1.56216100    1.48165400
C                  5.01113100    0.06477400    0.78341900
H                  5.81761700    0.37390500    1.43882400
O                 -0.26698100    4.08215300   -0.21489700
C                 -2.31768400    2.02378400   -0.18676000
H                 -2.72359200    3.02822600   -0.27451000
C                 -0.99647100    1.77428900   -0.11722000
C                  1.36739400    2.33921300   -0.12130600
H                  2.22661100    3.00122000   -0.18693700
C                  0.01607100    2.88046800   -0.15460700
C                 -3.20032800    0.87007400   -0.15786600
P                 -0.43373600    0.02764500    2.40586700
H                 -1.51232200    0.81550800    2.89492500
H                 -0.62247300   -1.15024600    3.18524900
H                  0.63713000    0.62100500    3.13376400
P                 -0.28162600   -0.34979500   -2.34224100
H                 -0.00050300   -1.60561300   -2.95155300
H                 -1.50006100   -0.03435100   -3.00726100
H                  0.61106000    0.48154500   -3.07221300
C                 -4.53831400    1.00792200   -0.29072300
H                 -4.97788200    1.99249000   -0.40480600
H                 -5.22325100    0.16889100   -0.29608500
C                 -2.57763300   -2.98398800    0.29407100
H                 -2.96883100   -3.62560100   -0.50943000
H                 -2.96949500   -3.43514400    1.21779400
134
4 E = -2996.7182565 a.u.
Os                 1.10143800    0.01140900   -0.18211200
P                  1.28837600   -2.48689700   -0.05193300
P                  1.10163100    2.55241400   -0.14167000
P                 -4.25866200   -0.13302800    0.11755600
N                 -0.33742700   -0.05502100    1.01058100
O                  4.11496400   -0.04765900   -3.28979800
C                 -0.44336800    0.00991600   -1.59828300
C                 -1.86204700   -0.04516500   -1.30695700
H                 -2.51001100   -0.04722500   -2.18077800
C                  2.05524000    0.01794400   -2.09994400
C                  0.26663600    3.38085800   -1.59226800
C                  3.13105100    0.06324800    0.19410700
C                 -0.21441100   -3.47875000   -0.54846900
C                  1.27282700    0.06945600   -3.23110900
H                  1.67208900    0.09609900   -4.24134900
C                 -1.60318200   -0.10698600    1.13068100
H                 -2.05492500   -0.15205800    2.12277200
C                 -0.10521600    0.07451100   -2.94564800
H                 -0.86096000    0.10835800   -3.72803700
C                 -0.81642500   -3.27122700   -1.80187000
H                 -0.44690300   -2.49879800   -2.46428400
C                  2.66660400   -3.21945900   -1.06954300
C                 -1.12742700    3.24604600   -1.70754700
H                 -1.68334800    2.68498200   -0.96490900
C                 -2.44435900   -0.09627700   -0.07274400
C                  3.60216600    0.16798300    1.59028400
C                  2.78927400    3.32717800   -0.04344600
C                  0.20238000    3.33241100    1.29397100
C                  3.97546800   -3.22443600   -0.55782500
H                  4.17564600   -2.84800500    0.43929600
C                  3.47348900   -0.02096500   -2.11912300
C                  4.05712100    0.00808000   -0.84271600
H                  5.13005000    0.04587600   -0.69017500
C                 -1.82016800    3.85442200   -2.75264800
H                 -2.89928400    3.74568600   -2.81634200
N                  2.71401900    0.68541800    2.46723500
C                  3.69991600    3.20330500   -1.10789200
H                  3.42736100    2.65607200   -2.00278700
C                  0.94611800    4.15444500   -2.54293000
H                  2.01359700    4.31594500   -2.46655000
C                  1.65476000   -3.10348100    1.66357600
C                 -0.73288100   -4.47916100    0.28907000
H                 -0.29779900   -4.66240600    1.26371500
C                 -1.13093500    4.60672400   -3.70783900
H                 -1.66924200    5.08002800   -4.52389600
C                 -5.17584700    0.40741200   -2.47037600
H                 -4.83892100    1.42451100   -2.29634700
C                  2.44159400   -3.73855600   -2.35278600
H                  1.44258700   -3.76840900   -2.77070800
C                 -5.05235600   -0.57205500   -1.46877400
C                 -1.89631000   -4.05477800   -2.21261100
H                 -2.34180300   -3.88201700   -3.18799800
C                 -4.89080000    1.50008700    0.63976200
C                  0.06440000    2.66630500    2.52109900
H                  0.45307400    1.66268300    2.63347400
C                  0.25064000    4.75686400   -3.59628100
H                  0.79698600    5.35268800   -4.32171800
C                  3.50054400   -4.24911200   -3.10684000
H                  3.30471200   -4.65273000   -4.09599900
C                 -4.04987300    2.42495500    1.27804500
H                 -2.99970400    2.20722600    1.44160700
C                 -2.39734800   -5.05527500   -1.37679200
H                 -3.23386900   -5.66876800   -1.69850500
C                 -4.64171500   -1.37595200    1.39975200
C                  4.88535200   -0.23947900    2.00050900
H                  5.58126600   -0.67721200    1.29380100
C                 -5.75182900    0.07293700   -3.69518700
H                 -5.84835000    0.83035900   -4.46672300
C                  3.18695700    4.02714600    1.10606300
H                  2.51058500    4.13161200    1.94595200
C                 -0.27374900    4.65016200    1.17533500
H                 -0.16710600    5.19020000    0.24092700
C                  5.03059000   -3.74192200   -1.31122300
H                  6.03280200   -3.75135500   -0.89226800
C                 -1.81348300   -5.26244500   -0.12610900
H                 -2.19234100   -6.03895300    0.53239200
C                 -3.97347100   -2.61231400    1.37313300
H                 -3.22797600   -2.82648400    0.61372100
C                  1.29965400   -2.34952300    2.79126500
H                  0.86140900   -1.36653700    2.67279400
C                  4.79708200   -4.25269200   -2.59011400
H                  5.61764100   -4.65854600   -3.17460600
C                 -5.51620700   -1.87628900   -1.69636900
H                 -5.43956900   -2.63375000   -0.92443600
C                  5.55239600   -0.09063900   -3.29570000
H                  5.91025800   -0.98299400   -2.77386000
H                  5.96546500    0.81165000   -2.83426500
H                  5.83949200   -0.13380900   -4.34579700
C                  4.96427400    3.78930900   -1.03322500
H                  5.64781800    3.69465400   -1.87224700
C                  2.22210100   -4.37869500    1.84650300
H                  2.49191900   -4.98624700    0.98961200
C                 -6.09397700   -2.19802300   -2.92514500
H                 -6.45859800   -3.20583600   -3.09723400
C                 -5.59483000   -1.10850500    2.39413800
H                 -6.10701500   -0.15323000    2.42778700
C                 -6.24876100    1.80371400    0.43663600
H                 -6.90664200    1.09853700   -0.06140900
C                 -4.56755500    3.64732900    1.70755700
H                 -3.91070700    4.36068400    2.19458600
C                 -5.91648100    3.94838000    1.50684200
H                 -6.31447300    4.90178400    1.84104900
C                  5.34807200    4.48859900    0.11316800
H                  6.33339000    4.94192200    0.17181300
C                 -0.54953900    3.30357400    3.60330600
H                 -0.65101900    2.77588200    4.54757400
C                  5.25132300   -0.09155400    3.33640900
H                  6.23563500   -0.40438300    3.67161200
C                 -6.20961500   -1.22790000   -3.92306000
H                 -6.66251200   -1.48266200   -4.87647700
C                  1.51786000   -2.85542400    4.07560200
H                  1.24342900   -2.25699800    4.93953000
C                 -1.02355600    4.61074200    3.47718000
H                 -1.49456300    5.10519200    4.32206600
C                 -0.88068800    5.28352200    2.26053600
H                 -1.23635300    6.30432900    2.15392400
C                  2.43739600   -4.87870900    3.13044200
H                  2.87706100   -5.86402300    3.25457900
C                 -4.27033400   -3.57606800    2.33587400
H                 -3.75360700   -4.53031200    2.31342900
C                 -6.75517900    3.02746400    0.87343800
H                 -7.80330700    3.26058000    0.71419300
C                 -5.88125500   -2.08040200    3.35327400
H                 -6.61703000   -1.87175200    4.12360700
C                  4.33628700    0.46284200    4.23036300
H                  4.58101100    0.60264700    5.27809300
C                  3.08066900    0.83360600    3.74166700
H                  2.33814800    1.27167700    4.40571900
C                  2.08763600   -4.11698000    4.24875200
H                  2.25858000   -4.50663200    5.24817000
C                 -5.22247900   -3.31158300    3.32425700
H                 -5.44760300   -4.06408300    4.07401700
C                  4.45830200    4.60067600    1.18230600
H                  4.74703200    5.14018300    2.07973300
37
4' E = -795.4134324 a.u.
Os                 0.46225500   -0.04207500    0.03714500
P                  0.60583100    0.60969700    2.36014000
P                  0.25815900   -0.54281500   -2.31330700
N                  0.69079100   -1.85210700    0.45311200
C                  2.54878400   -0.06445800   -0.09131600
C                  3.38098000   -1.23102900    0.11774300
H                  4.45097900   -1.07460300    0.00479800
C                  1.01842400    1.98094900   -0.41511000
C                 -1.31677600    1.00818200   -0.12860700
C                  2.37401100    2.24972700   -0.56648800
H                  2.75962000    3.23834800   -0.79939900
C                  1.54790800   -2.77624600    0.61684000
H                  1.22545000   -3.78270400    0.88178200
C                  3.19593000    1.13679800   -0.39764800
H                  4.27663600    1.19230200   -0.48725500
C                  2.96027600   -2.47915700    0.44206800
C                 -2.59219800    0.27411300   -0.02963000
C                 -0.00534700    2.91758000   -0.52835500
C                 -1.28879800    2.37696700   -0.36914200
H                 -2.18801300    2.97615400   -0.47648300
N                 -2.58859600   -0.98992500   -0.50527000
C                 -3.74453400    0.84808500    0.53354500
H                 -3.71748600    1.85537400    0.92931200
C                 -4.91256000    0.09748700    0.59535400
H                 -5.81092900    0.51880900    1.03147900
C                 -4.90771900   -1.20098400    0.09238900
H                 -5.79534300   -1.82066900    0.11832900
C                 -3.72022300   -1.69412300   -0.44758900
H                 -3.67866300   -2.70185800   -0.85049000
H                  0.17705500    3.96731400   -0.74322300
H                  3.67233900   -3.28452600    0.57714900
H                  1.85008700    1.14222600    2.78897400
H                 -0.28928000    1.61912000    2.79857800
H                  0.39137000   -0.39393900    3.34183600
H                  1.35352800   -0.16852600   -3.13681800
H                  0.10934600   -1.90845200   -2.67153000
H                 -0.82225900    0.05093100   -3.01179100
40
4'-1 E = -834.7437876 a.u.
Os                 0.30347700    0.13913100    0.01430800
P                  0.37621700    0.67335600    2.36684500
P                  0.14524700   -0.23239100   -2.36043600
N                  0.87144300   -1.61703800    0.30127300
C                  2.36039500    0.49045800   -0.13580800
C                  3.39180900   -0.51301400   -0.01571600
H                  4.41040300   -0.14904800   -0.13027800
C                  0.48251300    2.25230900   -0.30770600
C                 -1.64180400    0.86375500   -0.06130300
C                  1.76951800    2.76495900   -0.45009000
H                  1.96982600    3.81984700   -0.61697100
C                  1.88152600   -2.37966500    0.39278400
H                  1.74387800   -3.44330200    0.59191800
C                  2.77638300    1.80958300   -0.36432100
H                  3.82828300    2.06222600   -0.45772900
C                  3.23285100   -1.84315000    0.22804800
C                 -2.76602000   -0.08776000    0.01187000
C                 -0.69119600    2.99502800   -0.35374300
C                 -1.85842200    2.22559900   -0.21696100
H                 -2.85056900    2.66304500   -0.27782300
N                 -2.55322900   -1.30526000   -0.53244400
C                 -3.98936700    0.24554200    0.61841700
H                 -4.12862300    1.21971900    1.06962700
C                 -5.00891600   -0.69799400    0.64924700
H                 -5.95805000   -0.46258500    1.11680100
C                 -4.78953100   -1.94747100    0.07443600
H                 -5.55617600   -2.71220600    0.07420800
C                 -3.54503700   -2.19747600   -0.50258900
H                 -3.33680900   -3.16024600   -0.96021200
H                 -0.70190800    4.07155000   -0.50385800
H                  1.53464100    1.35692200    2.82137200
H                 -0.65045600    1.51842500    2.86095800
H                  0.31814400   -0.39868100    3.29703400
H                  1.12491200    0.40786700   -3.16542900
H                  0.26177200   -1.57251400   -2.81581300
H                 -1.04721800    0.17968100   -3.00566200
C                  4.38053300   -2.80389300    0.33821600
H                  4.29290000   -3.59758000   -0.41111800
H                  5.33868400   -2.30294400    0.20104600
H                  4.38126100   -3.29339300    1.31784900
40
4'-2 E = -834.69729 a.u.
Os                 0.28329600    0.12846500    0.00763200
P                  0.51246700    0.28462500    2.40621800
P                  0.40480100    0.03317400   -2.40127800
N                  0.83277800   -1.67426300    0.08497400
C                  2.45476400    0.42442200   -0.04481500
C                  0.53241800    2.24406900   -0.09213800
C                 -1.59868600    0.81926300   -0.00054900
C                  1.88572500    2.74634300   -0.14370500
H                  2.08689500    3.81270200   -0.19625400
C                  1.80874800   -2.47392900    0.10606600
H                  1.62524100   -3.54856200    0.16245400
C                  3.20117200   -1.99082300    0.05672300
C                 -2.75237000   -0.08951700    0.01131900
C                 -0.57012300    3.01600500   -0.09257200
C                 -1.87137900    2.29499000   -0.02810400
H                 -2.53218400    2.53638100   -0.87499700
N                 -2.47113100   -1.40898200   -0.09424000
C                 -4.07584400    0.37111900    0.12288100
H                 -4.29472700    1.42656400    0.20768800
C                 -5.11895200   -0.55045500    0.12761700
H                 -6.14523400   -0.21487600    0.21456400
C                 -4.81752700   -1.90126700    0.01694900
H                 -5.59546800   -2.65465000    0.01322400
C                 -3.47239800   -2.27781200   -0.09326000
H                 -3.20401800   -3.32615500   -0.18415100
H                 -0.53978700    4.10222900   -0.13373700
H                  1.12523500    1.46829600    2.88960200
H                 -0.64908200    0.22645900    3.22100500
H                  1.31563300   -0.71712000    3.01130800
H                  0.96015300    1.17068700   -3.04054300
H                  1.20268700   -1.01128000   -2.93746500
H                 -0.79427400   -0.13801900   -3.14183400
C                  4.21254600   -2.88635800    0.08033100
H                  5.24824300   -2.56975600    0.04637000
H                  4.01924200   -3.95105500    0.13383000
C                  3.39793500   -0.55480700   -0.01492200
H                  4.44023900   -0.24012600   -0.04850300
C                  2.85934100    1.81531300   -0.11896100
H                  3.91616100    2.06679000   -0.15093300
H                 -2.45820100    2.57453600    0.86192200
40
4'-3 E = -834.7398133 a.u.
Os                 0.53791400   -0.08987300    0.03614100
P                  0.66195800    0.32566000    2.41535300
P                  0.38324700   -0.35250000   -2.35772200
N                  0.87054700   -1.91988900    0.27992700
C                  2.61547000    0.04218300   -0.06278900
C                  3.52059000   -1.08208700    0.05397100
H                  4.57925700   -0.84570000   -0.02323500
C                  0.94319400    1.99452400   -0.24387000
C                 -1.29271000    0.84536300   -0.05954500
C                  2.27864600    2.37058600   -0.34828000
C                  1.79143100   -2.79200600    0.37136700
H                  1.54285800   -3.84026400    0.53571000
C                  3.18164200   -2.38089900    0.25198100
C                 -2.45772100   -0.06544800   -0.00085100
C                 -0.14429700    2.85546400   -0.30952400
N                 -2.44345800   -1.10143300   -0.86732000
C                 -3.49344200    0.10723800    0.93024000
H                 -3.47011100    0.93730100    1.62474800
C                 -4.53814200   -0.80999800    0.95623100
H                 -5.34595500   -0.69888400    1.67030600
C                 -4.52875600   -1.86881200    0.05230100
H                 -5.32338200   -2.60421300    0.03466700
C                 -3.46050800   -1.96562900   -0.83836000
H                 -3.41967800   -2.77657000   -1.55962400
H                 -0.03311600    3.92801000   -0.45450100
H                  3.94715300   -3.14429300    0.32535400
H                  1.63612000    1.27134100    2.82908400
H                 -0.49570100    0.82562500    3.06739600
H                  0.98651600   -0.77724900    3.24971000
H                  1.53419900    0.02818100   -3.09993900
H                  0.15884000   -1.65897200   -2.86336700
H                 -0.62571100    0.38895100   -3.01964600
C                  3.17680900    1.30953400   -0.25324900
H                  4.25163100    1.44945000   -0.31819900
C                 -1.40454300    2.22943700   -0.20597900
H                  2.59512300    3.39981600   -0.49275300
C                 -2.68848500    3.01369200   -0.30103700
H                 -3.50718400    2.41231600   -0.69776800
H                 -2.99827900    3.38299600    0.68243300
H                 -2.55684200    3.88552400   -0.94546300
40
4'-4 E = -834.6978984 a.u.
Os                 0.46353400   -0.04448300    0.01673300
P                  0.66597600    0.18021800    2.41441600
P                  0.59418300   -0.24341800   -2.38714400
N                  0.76060200   -1.90914000    0.18001600
C                  2.63547700    0.00591900    0.00979200
C                  3.44502000   -1.07423800    0.09558300
H                  4.51894400   -0.88564400    0.08050000
C                  0.93291600    2.02766200   -0.14376700
C                 -1.30201600    0.84972700   -0.08480600
C                  1.61896600   -2.82131100    0.25202100
H                  1.30411500   -3.86305600    0.34321700
C                 -2.50065700   -0.01819700   -0.02678600
N                 -2.57843000   -0.98797300   -0.95997700
C                 -3.46085100    0.13669100    0.98437400
H                 -3.35634900    0.91701400    1.72711800
C                 -4.53337000   -0.74864400    1.02514000
H                 -5.28364000   -0.66140600    1.80208000
C                 -4.62860600   -1.73655600    0.05076600
H                 -5.45152900   -2.44017500    0.03945900
C                 -3.63093300   -1.80695100   -0.92246900
H                 -3.67758600   -2.56011800   -1.70303500
H                  1.50579600    1.22912500    2.86737500
H                 -0.50400400    0.41630600    3.18353400
H                  1.21551100   -0.93517700    3.10014600
H                  1.74205400    0.33863700   -2.98476200
H                  0.65175400   -1.56213400   -2.91058000
H                 -0.44100300    0.32267200   -3.17239400
C                  3.19269400    1.34413900   -0.09225000
H                  4.27123800    1.47785600   -0.10175500
C                 -1.41624300    2.30126300   -0.20572400
C                 -2.60226200    2.94633200   -0.36703400
H                 -3.54504200    2.41818700   -0.40440000
H                 -2.63483800    4.02400000   -0.47998000
C                 -0.09742100    2.90898200   -0.21026300
H                  0.03343000    3.98495900   -0.29120900
C                  2.32932400    2.37900900   -0.16857200
H                  2.65227700    3.41332200   -0.24471200
C                  3.09951500   -2.52370200    0.21141800
H                  3.56523900   -2.95783800    1.10761300
H                  3.53812200   -3.08881900   -0.62379600
38
5' E = -795.8479659 a.u.
Os                -0.27838600    0.02129600    0.02988700
C                  1.24764100    1.40632800   -0.06477800
C                 -2.38420900   -0.15107900   -0.11351400
C                 -2.73685100   -2.65170200   -0.05187800
N                  1.86844600   -0.69102500    0.00858400
C                 -0.23250200    3.12640700   -0.09299500
C                 -3.15209700   -1.37255700   -0.21794300
H                 -4.20520900   -1.22812200   -0.44408600
C                  2.65225000   -1.76880500    0.00480400
H                  2.19484800   -2.75049600    0.01643700
C                 -2.46592700    2.18838800   -0.14622100
H                 -2.92739200    3.16910100   -0.19887000
C                 -1.39936600   -2.95772600    0.33491000
H                 -1.15537200   -3.97847800    0.61746100
C                 -1.08999800    2.02351000   -0.06601100
N                 -0.46484800   -2.06622200    0.39716100
H                  0.39559400   -2.45516100    0.76593400
C                  4.60590100   -0.36208600   -0.08420100
H                  5.68211800   -0.24736100   -0.11835800
C                  1.11546900    2.77514700   -0.10191700
H                  1.94115300    3.47599500   -0.13322400
C                  3.78184400    0.76284300   -0.09130100
H                  4.19062600    1.76343900   -0.13127800
C                  2.40930600    0.55288400   -0.04671900
C                 -3.17227800    0.99698600   -0.19758800
H                 -4.25036000    0.95167400   -0.30271900
C                  4.04006500   -1.63448700   -0.04043000
H                  4.65745000   -2.52265100   -0.04819300
H                 -3.43766500   -3.47070700   -0.14321000
H                 -0.60369000    4.14531400   -0.12190400
P                 -0.25532700   -0.15053400   -2.38711200
H                  1.00140600    0.02274900   -3.02142100
H                 -0.68782100   -1.37791500   -2.95252600
H                 -1.06168100    0.78413900   -3.08195400
P                 -0.32423200    0.32265900    2.44251400
H                 -1.60841200    0.46858900    3.02519100
H                  0.22893400   -0.71401900    3.23866500
H                  0.35550600    1.45995400    2.94611700
41
5'-1 E = -835.1784823 a.u.
Os                -0.09602900    0.19655200    0.03791100
C                  1.76148100    1.09433700   -0.09076700
C                 -2.16580300    0.59273100   -0.12762200
C                 -3.20590700   -1.71798300    0.03033400
N                  1.75106900   -1.08912100    0.02440500
C                  0.80642600    3.15346700   -0.17285200
C                 -3.23074200   -0.37912100   -0.20906900
H                 -4.19634500    0.03834500   -0.48531400
C                  2.18266200   -2.35045300    0.01846700
H                  1.45248300   -3.15021500    0.04032100
C                 -1.60327200    2.86384100   -0.24125300
H                 -1.77915400    3.93093500   -0.33258800
C                 -1.99459600   -2.32507400    0.50909600
H                 -2.04352100   -3.34314300    0.88961600
C                 -0.32112600    2.33366500   -0.13311400
N                 -0.85494500   -1.72050800    0.54587800
H                 -0.14519700   -2.28889900    0.99740200
C                  4.46043700   -1.57623800   -0.09781800
H                  5.52279200   -1.78202000   -0.14030200
C                  2.00899400    2.44347900   -0.15709200
H                  2.99507400    2.89096700   -0.19273700
C                  4.00337900   -0.25899400   -0.11207300
H                  4.68777900    0.57688500   -0.16893900
C                  2.62980100   -0.05635800   -0.05390200
C                 -2.60713300    1.91278100   -0.26902100
H                 -3.65498200    2.16159300   -0.39451700
C                  3.54790700   -2.62824900   -0.03987300
H                  3.87940900   -3.65784500   -0.04758800
H                  0.73345000    4.23438000   -0.22955100
P                 -0.13781700   -0.07338300   -2.36718300
H                  1.10735400   -0.33523100   -2.99528700
H                 -0.94348600   -1.11741800   -2.89161300
H                 -0.60440100    1.04280500   -3.10458000
P                 -0.04716800    0.64723400    2.42455500
H                 -1.26620500    1.09450800    2.99381500
H                  0.28776000   -0.42529700    3.29156300
H                  0.86129900    1.64918000    2.84759000
C                 -4.42181400   -2.58941600   -0.09369500
H                 -4.67450400   -3.04452500    0.86926300
H                 -5.28223400   -2.01937400   -0.44186200
H                 -4.24144000   -3.40843700   -0.79693900
41
5'-2 E = -835.1242889 a.u.
Os                 0.10298000    0.16281200    0.00701200
C                 -1.65050300    1.08286200   -0.01536100
C                  2.27469800    0.52404900   -0.01281200
C                  3.22191500   -1.84713700   -0.00456500
N                 -1.82919600   -1.11190300   -0.01484200
C                 -0.65498700    3.17507600   -0.03442500
C                 -2.39579500   -2.30799000   -0.03083600
H                 -1.76818900   -3.19149500   -0.05383400
C                  1.75394200    2.83710600   -0.02950400
H                  1.94260900    3.90539700   -0.04132000
C                  1.94083600   -2.49907200    0.09112300
H                  1.91461100   -3.58420200    0.15966500
C                  0.40252800    2.34371100   -0.02292100
N                  0.82616600   -1.85863000    0.10877500
H                  0.04151400   -2.49085000    0.20765600
C                 -4.59248800   -1.30101300   -0.00189500
H                 -5.67122400   -1.39055200    0.00580700
C                 -3.98926300   -0.03868100    0.00814300
H                 -4.57363700    0.87206600    0.02594400
C                 -2.60384100    0.00315500   -0.00368700
C                 -3.79442900   -2.43661200   -0.02521700
H                 -4.23075000   -3.42650200   -0.04017400
H                 -0.54594700    4.25407700   -0.04588600
P                  0.26876900    0.22362200    2.42962100
H                 -0.90119100   -0.04766900    3.18526800
H                  1.18365500   -0.70662900    2.98240400
H                  0.70391400    1.44935900    2.98899500
P                  0.28064100    0.12381400   -2.41669000
H                  0.70904300    1.33361500   -3.01473000
H                  1.19708400   -0.81563300   -2.95152500
H                 -0.89319300   -0.17257200   -3.15722200
C                  4.32514100   -2.63274800   -0.04162300
H                  5.31882000   -2.20664100   -0.10700700
H                  4.24827600   -3.71244500   -0.00823800
C                  3.26862700   -0.40419700   -0.03203500
H                  4.27994200   -0.00335900   -0.06437300
C                  2.71192900    1.90527100   -0.02583600
H                  3.77219200    2.13451500   -0.03370700
C                 -1.97735300    2.51309500   -0.03822300
H                 -2.62286700    2.76763400    0.81797000
H                 -2.59681600    2.73911600   -0.92207800
41
5'-3 E = -835.1783366 a.u.
Os                -0.37303400   -0.02804600    0.03436600
C                  1.42168900    0.99433500   -0.03923200
C                 -2.46536200    0.25274000   -0.13423900
C                 -3.34491000   -2.11270900   -0.04707600
N                  1.55198900   -1.18988200   -0.00117200
C                  0.34647300    2.98249100   -0.06806900
C                 -3.47459300   -0.77622600   -0.23788000
H                 -4.46960300   -0.41428200   -0.48366300
C                  2.06313800   -2.41899500   -0.03527100
H                  1.38634600   -3.26412500   -0.05219800
C                 -2.03511900    2.55386600   -0.18362900
H                 -2.27128800    3.61077200   -0.25098900
C                 -2.11205300   -2.69003600    0.37312400
H                 -2.09801700   -3.73200100    0.68191800
C                 -0.72845500    2.09433900   -0.07209700
N                 -1.00786900   -2.01919000    0.43979000
H                 -0.26037100   -2.57256600    0.84460300
C                  4.28816200   -1.50273700   -0.08153900
H                  5.36218900   -1.63827200   -0.10835000
C                  1.60254400    2.36786100   -0.05967900
C                  3.74798100   -0.21654500   -0.06309000
H                  4.38261100    0.65786500   -0.07719700
C                  2.36237500   -0.09898800   -0.02786500
C                 -2.98213000    1.54470100   -0.24731000
H                 -4.04143600    1.73415000   -0.37954500
C                  3.44454900   -2.61055500   -0.07454800
H                  3.83948700   -3.61700600   -0.10624800
H                 -4.20353700   -2.76409400   -0.13994800
H                  0.20283700    4.05843000   -0.08871700
P                 -0.38731400   -0.20783800   -2.37981900
H                  0.87640100   -0.31607900   -3.01533700
H                 -1.08146400   -1.31096400   -2.94051000
H                 -0.96768700    0.88030400   -3.07750100
P                 -0.35476300    0.30624700    2.44335600
H                 -1.61786800    0.49051100    3.05995400
H                  0.19691800   -0.72989000    3.24195500
H                  0.36452800    1.43618600    2.90609100
C                  2.91546800    3.09555100   -0.07200800
H                  3.51580300    2.84338500    0.80666100
H                  3.50129200    2.83788600   -0.95893400
H                  2.75717500    4.17406400   -0.07482400
41
5'-4 E = -835.1238452 a.u.
Os                -0.30042000    0.00580100    0.05007800
C                  1.40810000    1.04995700   -0.06619900
C                 -2.48015600    0.14330400   -0.14608600
N                  1.64073500   -1.11970800    0.08187400
C                 -3.35061900   -0.88395400   -0.26654300
H                 -4.38817200   -0.60981200   -0.44845300
C                  2.18961300   -2.32621200    0.08202500
H                  1.54421600   -3.19355100    0.14140800
C                 -1.88971300   -2.77822000    0.46057300
H                 -1.81699800   -3.79584200    0.83990600
C                 -0.78402000    2.11467200   -0.18089300
N                 -0.88498600   -2.00242700    0.60463700
H                 -0.13145400   -2.44973200    1.11776900
C                  4.37853700   -1.34487200   -0.13872700
H                  5.45309300   -1.44188000   -0.22667800
C                  1.54046200    2.47733100   -0.12308800
C                  3.78892600   -0.07642700   -0.16110400
H                  4.39753600    0.80604700   -0.28447900
C                  2.40891100   -0.00237700   -0.03711500
C                 -3.04036500    1.47699100   -0.26117700
H                 -4.11417800    1.60776000   -0.34671900
C                  3.57983400   -2.47277300   -0.01853100
H                  4.00781200   -3.46626800   -0.01600600
P                 -0.42099600   -0.31125500   -2.35215300
H                  0.80141700   -0.28267500   -3.07291700
H                 -0.98899500   -1.51885700   -2.83245500
H                 -1.18507600    0.66103600   -3.04206500
P                 -0.47170200    0.45876700    2.43660500
H                 -1.79560000    0.55368300    2.93349300
H                  0.09971300   -0.47799200    3.33882700
H                  0.09904700    1.67387600    2.88970100
C                  2.71572000    3.16344300   -0.05614100
H                  2.71764800    4.24660500   -0.08192600
H                  3.67592000    2.68099300    0.04046700
C                 -2.16583600    2.49173100   -0.27839000
H                 -2.44460000    3.53492200   -0.38338800
C                 -3.15269200   -2.35768400   -0.16727200
H                 -3.21887600   -2.84555400   -1.15441600
H                 -3.97469400   -2.81286100    0.39818900
C                  0.21378800    3.03074300   -0.20909400
H                  0.03142800    4.09756300   -0.28197400
111
A E = -2488.462155 a.u.
Os                 1.12985700    0.73531200   -0.12282500
P                  1.86931400   -1.59426500   -0.22331700
P                 -3.54573800   -0.25990900    0.00334100
N                  1.45205000    0.91134800    2.14949200
C                  2.07256500   -3.49833800   -4.48841300
H                  2.10177900   -3.94845200   -5.47632000
C                  0.78043000   -2.82424200    0.65551400
O                  4.58854900    1.83023100   -2.42205700
C                  2.00044300   -2.32419700   -1.93114200
C                  3.53496300   -1.87222700    0.56197400
C                 -1.80357600    0.09610400   -0.44139000
C                 -1.39087100    0.30524000   -1.77507300
H                 -2.05795400    0.28740300   -2.63464600
C                  2.37177400    1.17144400   -1.72047800
C                 -0.02600000    0.56495600   -1.89247700
C                 -0.75591300    0.21230000    0.46464400
H                 -0.99443100    0.09849900    1.51987600
C                 -3.97396900   -1.99336300   -0.38535100
C                  4.05813800    1.82408300   -0.07230100
H                  5.00519200    2.20239000    0.30147000
C                 -3.26248400   -0.90666900    2.71097300
H                 -2.73218200   -1.79051700    2.36976600
C                 -0.45086600   -3.49210100    2.64597500
H                 -0.81194800   -3.25947300    3.64372200
C                  0.83373400   -2.42635900   -2.70849000
H                 -0.11123600   -2.07035800   -2.31823400
C                 -4.60623600    0.86590000   -0.96840000
C                 -3.79646200    0.01398500    1.79111400
C                  0.28064900   -2.53843200    1.93592100
H                  0.49178200   -1.58454200    2.40053900
C                  2.72755400    1.37809000    2.06633300
C                 -3.33499800   -2.66252600   -1.44050900
H                 -2.55413800   -2.17626100   -2.01492900
C                  0.86181800    0.78564400    3.34283200
H                 -0.16352100    0.43323700    3.37300200
C                  2.99660200    1.42460800    0.64549300
C                  0.53810700   -4.09297400    0.10523700
H                  0.93044700   -4.35417800   -0.86964500
C                  4.69608800   -1.34259800   -0.02994300
H                  4.63917800   -0.78712700   -0.95842500
C                  3.46855500    1.71392500    3.19656400
H                  4.48504700    2.07793000    3.09932000
C                  1.54311000    1.10603600    4.51884300
H                  1.04086000    0.99371500    5.47286900
C                  0.57007500    0.79937100   -3.13412100
H                  0.02624700    0.74294200   -4.07488500
C                  3.65909300   -2.59615600    1.75802300
H                  2.78828500   -3.02711700    2.23693000
C                 -0.70564900   -4.74369600    2.08022200
H                 -1.27869400   -5.48464000    2.62960800
C                  2.85850500    1.56807700    4.44424600
H                  3.40183100    1.81747300    5.35000800
C                  3.80339300    1.64309800   -1.49881300
C                 -4.99043300   -2.63498100    0.34242800
H                 -5.49093700   -2.12736000    1.16030700
C                 -5.80613300    0.39825300   -1.52448500
H                 -6.10370200   -0.63784600   -1.40454100
C                 -0.20806500   -5.03971700    0.81086900
H                 -0.39016100   -6.01333900    0.36575900
C                  0.86910900   -3.00859100   -3.97468700
H                 -0.04494500   -3.08148900   -4.55682200
C                 -5.35702700   -3.94006700    0.01303300
H                 -6.14153000   -4.43400200    0.57766000
C                  1.92208500    1.12677000   -3.03233600
H                  2.56605000    1.36327400   -3.87369100
C                 -3.70700100   -3.96784300   -1.75920100
H                 -3.20687900   -4.48454100   -2.57222000
C                 -4.71564800   -4.60665800   -1.03356400
H                 -5.00085500   -5.62412800   -1.28315100
C                 -4.22573000    2.20940400   -1.13244500
H                 -3.29826500    2.57827000   -0.70520500
C                 -4.50176000    1.13786700    2.24562800
H                 -4.92838200    1.84454600    1.54268100
C                  4.91234300   -2.78260500    2.34690600
H                  4.98691800   -3.34683800    3.27190500
C                 -3.42622600   -0.68737100    4.07843400
H                 -3.01615900   -1.39893400    4.78855300
C                 -6.62027700    1.27436700   -2.24310500
H                 -7.54637400    0.91079000   -2.67707900
C                 -5.04923700    3.07644800   -1.84937000
H                 -4.75748200    4.11439100   -1.97535700
C                  3.23161000   -3.42026500   -3.71726800
H                  4.16960700   -3.81459800   -4.09668000
C                  3.19728700   -2.84540400   -2.44366000
H                  4.10678000   -2.82731900   -1.85771300
C                 -6.24367600    2.60925900   -2.40546600
H                 -6.87981700    3.28684300   -2.96682500
C                 -4.66253900    1.34390700    3.61671000
H                 -5.21303200    2.21157300    3.96635400
C                 -4.12419400    0.43650500    4.53111300
H                 -4.25394300    0.59976300    5.59669500
C                  6.05811100   -2.25900000    1.74813200
H                  7.03193200   -2.41058600    2.20440800
C                  5.94652500   -1.54251000    0.55412600
H                  6.83123500   -1.13513700    0.07391000
N                  0.45829400    2.96334500    0.05437300
Si                 0.65858800    4.53873600   -0.97354100
C                  2.47770700    4.81921000   -1.27945500
H                  2.90688200    4.12489900   -2.00524600
H                  2.58683100    5.83155200   -1.68882000
H                  3.05825600    4.76918000   -0.35343700
C                 -0.05895300    5.89209700    0.10599000
H                  0.03853400    6.83987100   -0.43727500
H                 -1.12272700    5.74966700    0.32321600
H                  0.48084600    6.00039500    1.05298600
C                 -0.33868100    4.30962700   -2.53793100
H                 -0.33845100    5.25809100   -3.08936000
H                  0.08456100    3.54221700   -3.19069300
H                 -1.38013600    4.04955700   -2.32056200
N                 -0.28610900    3.11683300    1.03953800
N                 -0.96126800    3.22117600    1.94748200
109
B E = -2378.9491961 a.u.
Os                 1.02028200    0.90610400   -0.80408000
P                  1.58549900   -1.70324500   -0.06491700
P                 -3.54881000   -0.01248900    0.21022300
N                  2.21256600    2.15170900    2.11456100
C                 -0.77219300   -5.02830600   -2.36126300
H                 -1.33640200   -5.78919900   -2.89238600
C                  1.16529400   -2.06267600    1.70631300
O                  4.39034100    0.92885600   -3.22907300
C                  0.69663100   -3.06327000   -0.97954200
C                  3.39649400   -2.13293800   -0.16424300
C                 -1.81807100    0.00001000   -0.42640500
C                 -1.51348600   -0.41870000   -1.76716000
H                 -2.23207700   -0.92649000   -2.40726400
C                  2.19491800    0.44456300   -2.38258300
C                 -0.22655200   -0.13620900   -2.17740100
C                 -0.76335000    0.56029500    0.24499400
H                 -0.90027000    1.05237200    1.20497800
C                 -4.36898500   -1.58933200   -0.21593000
C                  3.98379000    1.17368200   -0.87419800
H                  5.01253800    1.44456700   -0.64923900
C                 -2.68649000   -0.50215100    2.84577700
H                 -1.98272400   -1.21688900    2.43256200
C                  0.84246000   -1.30761200    3.99143600
H                  0.76436900   -0.49040400    4.70245000
C                 -0.63255100   -3.35222500   -0.62150100
H                 -1.09751700   -2.83861800    0.21181400
C                 -4.43627800    1.35126400   -0.61599600
C                 -3.53728200    0.24896300    2.01487000
C                  1.04504300   -1.02263000    2.63757800
H                  1.12411600    0.01087700    2.32255600
C                  3.22212400    1.54431600    1.45595500
C                 -4.79024900   -1.81207500   -1.53946000
H                 -4.68150900   -1.04125100   -2.29567100
C                  2.42830900    2.55620400    3.37080700
H                  1.59498500    3.05482600    3.86142300
C                  2.99066300    1.16064200    0.04912000
C                  1.07249700   -3.39518500    2.14970100
H                  1.17375800   -4.21540800    1.44716700
C                  4.07541600   -2.14813200   -1.39571800
H                  3.55888300   -1.91193900   -2.31812400
C                  4.46052300    1.28302300    2.07168600
H                  5.24049600    0.75642000    1.53344600
C                  3.63070400    2.35463700    4.05315900
H                  3.74337700    2.69341800    5.07766900
C                  0.32315400   -0.45188800   -3.43287600
H                 -0.26248300   -0.86813000   -4.24980100
C                  4.12063700   -2.41055600    1.00562000
H                  3.63306300   -2.39304800    1.97246600
C                  0.74659200   -2.63079600    4.42406600
H                  0.58983900   -2.85105100    5.47600300
C                  4.66183800    1.69344100    3.38718700
H                  5.60868300    1.49864100    3.88162300
C                  3.63521100    0.87813300   -2.26551700
C                 -4.55901500   -2.57942700    0.76001500
H                 -4.25926900   -2.41016300    1.78804800
C                 -5.83328300    1.28525600   -0.75564500
H                 -6.38341000    0.41080900   -0.42427300
C                  0.85812400   -3.67348100    3.49904700
H                  0.78784500   -4.70597500    3.82819600
C                 -1.35915500   -4.32684900   -1.30490100
H                 -2.38039200   -4.54102700   -1.00433300
C                 -5.15600800   -3.79058500    0.40694400
H                 -5.30829100   -4.55220300    1.16515000
C                  1.68252700   -0.14543300   -3.53488100
H                  2.28566900   -0.32129300   -4.42058200
C                 -5.38374700   -3.02616500   -1.88041000
H                 -5.71234100   -3.19348000   -2.90121700
C                 -5.56449900   -4.01582300   -0.90971100
H                 -6.03301200   -4.95780300   -1.17803700
C                 -3.73400200    2.48820300   -1.04719400
H                 -2.65582900    2.54766300   -0.94053200
C                 -4.43158100    1.17579100    2.57428800
H                 -5.08940100    1.76121600    1.94199700
C                  5.48273000   -2.71611900    0.94033500
H                  6.02372200   -2.93185600    1.85705600
C                 -2.74033800   -0.32273800    4.22763100
H                 -2.08110700   -0.90197200    4.86561700
C                 -6.51854900    2.35577900   -1.32961400
H                 -7.59708000    2.30376700   -1.43918800
C                 -4.43100700    3.55051200   -1.62204600
H                 -3.88936600    4.42804800   -1.96056900
C                  0.54779300   -4.75540100   -2.71826600
H                  1.02140700   -5.30547200   -3.52600600
C                  1.27990500   -3.78071400   -2.03375300
H                  2.31012400   -3.61388600   -2.31834600
C                 -5.81942600    3.48476700   -1.76378500
H                 -6.35675400    4.31361100   -2.21440800
C                 -4.47431800    1.34582800    3.95806200
H                 -5.16525200    2.06437300    4.38731200
C                 -3.63267000    0.59768800    4.78352300
H                 -3.66965800    0.73263500    5.86019500
C                  6.14210100   -2.74707700   -0.28847600
H                  7.19988100   -2.98800700   -0.33633400
C                  5.43337300   -2.46087600   -1.45729700
H                  5.93466100   -2.47304400   -2.42035800
N                  0.80829700    2.61041200   -0.73414400
Si                 0.77040600    4.43482500   -0.78983100
C                  2.56469000    4.95462700   -0.65521800
H                  3.16645600    4.52397000   -1.46156400
H                  2.62311600    6.04694100   -0.73448300
H                  2.99471000    4.65686300    0.30532800
C                 -0.27343200    4.95888500    0.67362000
H                 -0.33146100    6.05318100    0.71177200
H                 -1.29446600    4.56968800    0.60175200
H                  0.17125900    4.60574900    1.60925400
C                  0.01018900    4.86466100   -2.44812800
H                 -0.06496000    5.95430000   -2.54648000
H                  0.62866300    4.49228600   -3.27159800
H                 -0.99610600    4.44639800   -2.55296900
109
TSB-C E = -2378.938078 a.u.
Os                -1.05339300   -0.70683900   -1.04112700
P                 -1.86066500    1.45156800    0.18975000
P                  3.50989900    0.18009200    0.21203600
N                 -2.25797100   -2.70887900    1.44167500
C                 -0.38607000    5.51277600   -1.58710300
H                 -0.02958500    6.45378700   -1.99556500
C                 -1.21530200    1.49400900    1.92797100
O                 -4.23001800   -0.61474300   -3.73725100
C                 -1.31106500    3.07719600   -0.52715000
C                 -3.70042300    1.60349700    0.39233100
C                  1.81643200    0.00609800   -0.51449200
C                  1.47046800    0.69261000   -1.70544800
H                  2.18980000    1.27558200   -2.27742200
C                 -2.18798700   -0.11312300   -2.57605900
C                  0.14931400    0.57640300   -2.12770000
C                  0.79598200   -0.72862400    0.07888100
H                  0.93059500   -1.26827100    1.00667200
C                  3.86941600    1.94121200    0.56773500
C                 -3.93536800   -1.43469500   -1.49679000
H                 -4.90623400   -1.92086000   -1.45015000
C                  2.75699900   -0.60724800    2.80798000
H                  1.98896200    0.15845900    2.76586700
C                 -0.68687500    0.33887800    3.99811000
H                 -0.58987200   -0.59092000    4.55117400
C                  0.04966000    3.42313500   -0.44839500
H                  0.75495700    2.76205800    0.04346100
C                  4.72451900   -0.37376000   -1.02957200
C                  3.62654400   -0.83273800    1.72417500
C                 -1.06678400    0.30159900    2.65391800
H                 -1.26266100   -0.65803100    2.18907800
C                 -3.28774400   -2.13931300    0.78163100
C                  4.16664600    2.79451400   -0.51067600
H                  4.21148100    2.41542800   -1.52658300
C                 -2.51695800   -3.36990900    2.57576400
H                 -1.66063500   -3.82734100    3.06693500
C                 -3.01298200   -1.45970700   -0.50533900
C                 -0.98334100    2.72201400    2.57158000
H                 -1.11121600    3.65623700    2.03682000
C                 -4.53294300    1.71294600   -0.73469100
H                 -4.11423700    1.70551300   -1.73524000
C                 -4.60148600   -2.18005000    1.28804500
H                 -5.40592100   -1.67652700    0.76431400
C                 -3.79064600   -3.47807200    3.13694000
H                 -3.93729000   -4.01874700    4.06610100
C                 -0.36630600    1.13440600   -3.32053300
H                  0.22602200    1.74877700   -3.99399600
C                 -4.28054300    1.61282300    1.66922100
H                 -3.66406800    1.52599900    2.55578400
C                 -0.44323100    1.56156600    4.62762700
H                 -0.14691000    1.58812800    5.67211500
C                 -4.85133400   -2.85714100    2.47862700
H                 -5.85798900   -2.89667600    2.88377100
C                 -3.55865500   -0.72605500   -2.71804000
C                  3.86839200    2.44228100    1.87845700
H                  3.67397100    1.79313700    2.72364900
C                  6.07267700   -0.00953000   -0.86031200
H                  6.37757200    0.61938000   -0.03018600
C                 -0.59252100    2.75139200    3.91092300
H                 -0.41479000    3.70716900    4.39483300
C                  0.50655700    4.63222500   -0.96971500
H                  1.55924000    4.88518500   -0.88841000
C                  4.14694200    3.79116900    2.10344700
H                  4.15120000    4.17236400    3.11967400
C                 -1.67254200    0.74360100   -3.56863300
H                 -2.23650200    1.00777900   -4.45816100
C                  4.44318600    4.14003100   -0.27372800
H                  4.68152400    4.79220400   -1.10807800
C                  4.43027900    4.63977600    1.03193100
H                  4.65249000    5.68691700    1.21306200
C                  4.34088500   -1.17714300   -2.11320100
H                  3.30270200   -1.45251700   -2.25811500
C                  4.60296000   -1.83852300    1.80403100
H                  5.27701200   -2.02457300    0.97587800
C                 -5.66485800    1.73877700    1.81320300
H                 -6.09800400    1.74561700    2.80902600
C                  2.87673600   -1.38121500    3.96119800
H                  2.20635000   -1.20127700    4.79553600
C                  7.02545200   -0.45851900   -1.77304400
H                  8.06561400   -0.17739400   -1.64255100
C                  5.30267000   -1.61515300   -3.02422500
H                  5.00196700   -2.23161000   -3.86538800
C                 -1.73805000    5.18082900   -1.66524400
H                 -2.44373200    5.86275200   -2.13023200
C                 -2.20180600    3.97361200   -1.13499500
H                 -3.26091800    3.75617000   -1.18511700
C                  6.64201100   -1.25882200   -2.85337500
H                  7.38798100   -1.60065200   -3.56424300
C                  4.71075100   -2.60661300    2.96444100
H                  5.46822500   -3.38174800    3.02264800
C                  3.85254100   -2.37853400    4.04146100
H                  3.94198600   -2.97711300    4.94274700
C                 -6.48304100    1.85801700    0.68989200
H                 -7.55828100    1.95800400    0.80481300
C                 -5.91266400    1.84707500   -0.58625600
H                 -6.53926500    1.93763100   -1.46836400
N                 -0.16186300   -2.21945700   -0.93387600
Si                 0.47926400   -3.93776900   -0.92572000
C                 -1.08761300   -4.92021200   -1.23061100
H                 -1.57196900   -4.61650700   -2.16412600
H                 -0.82479800   -5.98207000   -1.31330900
H                 -1.79458300   -4.79722600   -0.40644100
C                  1.25564200   -4.27376700    0.74327400
H                  1.48942300   -5.34293400    0.81459000
H                  2.18905300   -3.72045800    0.88814600
H                  0.56429800   -4.02531000    1.55420600
C                  1.68605700   -4.11285400   -2.34622700
H                  1.88776400   -5.17981500   -2.50241900
H                  1.27124200   -3.71175600   -3.27683900
H                  2.64317300   -3.62293200   -2.14501200
109
C E = -2379.0149868 a.u.
Os                -1.01796400   -0.64327800   -0.49612900
P                 -2.59713000    1.14266800    0.10669100
P                  3.90442400    0.43148000    0.14255200
N                 -1.62952200   -1.63620700    1.44758000
C                 -3.19538600    4.55434300   -3.02055100
H                 -3.31453600    5.35532700   -3.74430200
C                 -1.94685600    2.14057400    1.53545900
O                 -3.56805800   -1.45067800   -3.81285000
C                 -2.89103200    2.48409100   -1.14628100
C                 -4.26292200    0.55036200    0.66759200
C                  2.20773600   -0.05384000   -0.32132500
C                  1.45940300    0.78564600   -1.13977300
H                  1.91226000    1.71803700   -1.47926600
C                 -1.85898600   -0.55202200   -2.37525100
C                  0.18352800    0.50474500   -1.67457700
C                  1.83407300   -1.42483700   -0.12030700
H                  2.62726000   -2.08583000    0.22486400
C                  4.01248400    2.24822600    0.33321900
C                 -3.19637500   -2.43915400   -1.65122800
H                 -3.97307500   -3.19659300   -1.68758600
C                  3.35980500   -0.36015900    2.77223300
H                  2.41442400    0.16230300    2.65532000
C                 -0.34176600    2.59026300    3.30657600
H                  0.55602500    2.30560300    3.84757300
C                 -1.82075000    3.34783000   -1.43628500
H                 -0.87089100    3.23391800   -0.92421700
C                  5.09777700   -0.04938500   -1.15516700
C                  4.29057300   -0.41335500    1.71732800
C                 -0.79058900    1.79284500    2.24930900
H                 -0.21248700    0.90815100    2.00068900
C                 -2.55453200   -2.42377000    0.83780900
C                  4.19193300    3.04450100   -0.81205100
H                  4.31401200    2.59152000   -1.79064600
C                 -1.48674200   -1.66582200    2.77567900
H                 -0.74344200   -1.01074600    3.21450400
C                 -2.45845200   -2.10481400   -0.57795300
C                 -2.64212600    3.30777900    1.90117800
H                 -3.53370800    3.60199200    1.35617700
C                 -5.14188700   -0.05368100   -0.25045400
H                 -4.87161400   -0.15259500   -1.29532700
C                 -3.39408400   -3.26988700    1.55595200
H                 -4.13664000   -3.87364100    1.04699800
C                 -2.27262900   -2.51428400    3.55921900
H                 -2.13022800   -2.53420800    4.63366800
C                 -0.22059000    0.98274200   -2.92273000
H                  0.33724600    1.70781600   -3.50873600
C                 -4.64326000    0.63474100    2.01637800
H                 -3.98118000    1.08415700    2.74725300
C                 -1.04379000    3.74087400    3.66504200
H                 -0.69505600    4.35847400    4.48740300
C                 -3.23656000   -3.31504700    2.94335600
H                 -3.86349600   -3.97004800    3.53959700
C                 -2.95438100   -1.50805700   -2.74684500
C                  3.89812100    2.84924100    1.59610500
H                  3.78747200    2.24608800    2.49018200
C                  6.41737200    0.43305600   -1.08064500
H                  6.72072500    1.09855500   -0.27795000
C                 -2.19656600    4.09753100    2.95949700
H                 -2.74809500    4.99313000    3.22956100
C                 -1.97384900    4.37571100   -2.36624400
H                 -1.13910800    5.03857100   -2.57514600
C                  3.94965400    4.23883400    1.70716100
H                  3.86912300    4.70033400    2.68633700
C                 -1.35997400    0.30162500   -3.35033400
H                 -1.82526200    0.39151800   -4.32652000
C                  4.23601600    4.43304200   -0.68920900
H                  4.37622200    5.04438000   -1.57512500
C                  4.11341800    5.03022600    0.56773200
H                  4.15514600    6.11123800    0.66001200
C                  4.71188200   -0.88649100   -2.21215400
H                  3.69189300   -1.24624300   -2.29191800
C                  5.49958000   -1.10473700    1.88301900
H                  6.21763300   -1.16613000    1.07318900
C                 -5.88303700    0.14515600    2.43278300
H                 -6.16274100    0.22235400    3.47939800
C                  3.65135300   -0.98497300    3.98366500
H                  2.93507800   -0.93911200    4.79788700
C                  7.34275200    0.06152100   -2.05443800
H                  8.36069500    0.43376300   -1.99619100
C                  5.64608800   -1.24787500   -3.18412900
H                  5.34422300   -1.89180500   -4.00415000
C                 -4.26456300    3.70684500   -2.72979700
H                 -5.22322400    3.84667800   -3.22058700
C                 -4.11706700    2.67701500   -1.79637000
H                 -4.97033400    2.04914200   -1.57226500
C                  6.95842500   -0.77829900   -3.10418900
H                  7.68179000   -1.06067200   -3.86304000
C                  5.77834700   -1.73040300    3.09919400
H                  6.71369600   -2.26723500    3.22170400
C                  4.85956700   -1.66897300    4.14801000
H                  5.08094900   -2.15679200    5.09238300
C                 -6.75811100   -0.43253400    1.51189800
H                 -7.72459000   -0.80639200    1.83697900
C                 -6.38402500   -0.53068600    0.16976700
H                 -7.05567100   -0.98167700   -0.55463700
N                  0.66139600   -1.95806300   -0.39015700
Si                 0.70591500   -3.79368800   -0.69925600
C                  0.22075600   -3.99136600   -2.49843200
H                  0.88859400   -3.42341800   -3.15546700
H                  0.29295200   -5.04928500   -2.77911900
H                 -0.80651400   -3.66570100   -2.68416200
C                 -0.39556900   -4.78493100    0.45224900
H                 -0.03852500   -5.82173800    0.41610400
H                 -0.32618900   -4.45392900    1.49334100
H                 -1.44441000   -4.79238300    0.15110000
C                  2.46938800   -4.40290600   -0.43855700
H                  2.47694900   -5.46988500   -0.69379100
H                  3.20830800   -3.91278500   -1.08063400
H                  2.80128700   -4.32285200    0.60332300
16
TMSN3 E = -287.8892435 a.u.
N                  3.07338800   -0.00006500    0.03398000
N                  1.99562900   -0.00002900   -0.35337600
N                  0.88798000   -0.00046400   -0.86743900
Si                -0.67620000   -0.00001100    0.02649800
C                 -0.75945900   -1.54964500    1.08527200
H                  0.04038900   -1.56589900    1.83452700
H                 -1.71639700   -1.59303800    1.61970000
H                 -0.67327000   -2.45482800    0.47429900
C                 -1.95532300   -0.00203800   -1.34004600
H                 -2.96706500   -0.00131500   -0.91796500
H                 -1.85534300    0.88414300   -1.97633500
H                 -1.85551100   -0.89012800   -1.97366500
C                 -0.76053200    1.55209300    1.08161500
H                 -0.67502400    2.45586300    0.46847500
H                 -1.71745000    1.59609500    1.61602400
H                  0.03938200    1.57071500    1.83076800
34
PPh3 E = -701.4574775 a.u.
P                 -0.00135800   -0.00049800   -1.19972500
C                  1.13213700    1.22786800   -0.40144000
C                  1.31754400    2.45078200   -1.07064700
C                  1.82851600    1.00698900    0.79817900
C                  2.15838800    3.43372100   -0.54608000
H                  0.80149200    2.63293800   -2.01088500
C                  2.67861200    1.98643300    1.31781500
H                  1.70999300    0.06621600    1.32742300
C                  2.84331300    3.20222500    0.64979600
H                  2.28676500    4.37385700   -1.07586300
H                  3.21159100    1.79864400    2.24629300
H                  3.50581600    3.96215200    1.05521500
C                  0.49743200   -1.59514400   -0.39965500
C                 -0.05063400   -2.09711700    0.79216900
C                  1.47772700   -2.35653700   -1.06093000
C                  0.37782100   -3.32147600    1.31155100
H                 -0.81617000   -1.53307600    1.31639100
C                  1.91381700   -3.57417900   -0.53646300
H                  1.90060600   -1.99366400   -1.99530500
C                  1.36211100   -4.06105500    0.65152300
H                 -0.05782300   -3.69603400    2.23422900
H                  2.67470500   -4.14660100   -1.06031600
H                  1.69309000   -5.01327900    1.05711100
C                 -1.63297400    0.36861100   -0.40372500
C                 -2.78142700   -0.11669500   -1.05452800
C                 -1.79526200    1.11425500    0.77561000
C                 -4.05407200    0.11664400   -0.53085200
H                 -2.67781700   -0.67986600   -1.97949000
C                 -3.06982800    1.35819800    1.29339400
H                 -0.92513100    1.51039300    1.29041200
C                 -4.20126700    0.85780600    0.64455400
H                 -4.92946100   -0.26987800   -1.04593600
H                 -3.17744000    1.93868400    2.20601600
H                 -5.19156400    1.04900300    1.04895600
2
N2 E = -109.5210827 a.u.
N                  0.00000000    0.00000000    0.55255700
N                  0.00000000    0.00000000   -0.55255700
54
n-Bu4NF E = -785.9307306 a.u.
N                 -0.03020000   -0.44649400   -0.30620200
C                 -1.16291400   -1.50252000   -0.31107000
H                 -0.76604300   -2.24678200    0.40328500
H                 -1.16560900   -1.91270100   -1.32505400
C                 -2.58318800   -1.07255500    0.05310900
H                 -3.01409500   -0.41638300   -0.71186700
H                 -2.61368700   -0.52886700    1.00386900
C                 -3.47133000   -2.32439500    0.17905500
H                 -3.06290200   -2.97751800    0.96094800
H                 -3.42799500   -2.89829700   -0.75697700
C                 -4.92951400   -1.98129800    0.50025200
H                 -5.37331600   -1.35703500   -0.28508600
H                 -5.53749200   -2.88857400    0.58943100
H                 -5.00775200   -1.43217300    1.44657300
C                  0.11823600    0.00683200    1.15158900
H                 -0.84006400    0.45807200    1.41306200
H                  0.25074700   -0.95752500    1.67917700
C                  1.24281100    0.98967000    1.48278200
H                  2.20525100    0.46857000    1.51528800
H                  1.33652200    1.78979500    0.73683300
C                  0.98903000    1.62360000    2.86168400
H                  0.85034300    0.82691000    3.60492100
H                  0.04574200    2.18677600    2.83426600
C                  2.12637400    2.54837800    3.30661800
H                  2.27165600    3.36931700    2.59350800
H                  1.91574700    2.99033100    4.28696800
H                  3.07407400    2.00174900    3.38289800
C                  1.19655000   -1.29259600   -0.72956200
H                  1.29987200   -1.98149800    0.12868800
H                  0.85218800   -1.86842000   -1.59399000
C                  2.49108500   -0.58372100   -1.13062100
H                  2.83137700    0.12588900   -0.37322400
H                  2.36425200   -0.01970600   -2.06338800
C                  3.59333300   -1.63713900   -1.34966100
H                  3.75476200   -2.18946100   -0.41497300
H                  3.25139200   -2.37483600   -2.08871900
C                  4.91331400   -1.01737400   -1.81950000
H                  5.29631200   -0.29714600   -1.08617000
H                  5.68050300   -1.78624100   -1.96446300
H                  4.78648100   -0.48750700   -2.77165000
C                 -0.26423700    0.68335000   -1.29008900
H                 -0.62396600    0.20805300   -2.20844300
H                  0.71283700    1.11399700   -1.50996300
C                 -1.19998500    1.82027900   -0.86507100
H                 -2.18441100    1.44773700   -0.57278900
H                 -0.78633000    2.34285400    0.00465700
C                 -1.36514600    2.82642600   -2.01686500
H                 -1.79466800    2.31466100   -2.88878000
H                 -0.37682800    3.19148400   -2.32838400
C                 -2.25118200    4.01558400   -1.63148300
H                 -2.35556700    4.71591100   -2.46746600
H                 -3.25638100    3.68395500   -1.34448100
H                 -1.82677100    4.56634500   -0.78345400
F                  0.53175500   -2.74126800    1.63904100
53
n-Bu4N+ E = -685.9785657 a.u.
N                  0.00000900    0.58729600   -0.00003200
C                  1.21245300    1.53328000    0.15626700
H                  0.83688900    2.38763100    0.72407300
H                  1.43408100    1.87872100   -0.85694700
C                  2.47569400    1.01304700    0.84759900
H                  2.82838100    0.07426000    0.41355500
H                  2.27815700    0.82566600    1.90823500
C                  3.59003600    2.06953900    0.72921300
H                  3.22824700    3.02859600    1.12360700
H                  3.82060900    2.23637400   -0.33140600
C                  4.86272100    1.65619500    1.47481300
H                  5.26288500    0.71272800    1.08484200
H                  5.64104600    2.41934700    1.36886700
H                  4.66877800    1.52115900    2.54542900
C                 -0.11993800   -0.25879200    1.26636400
H                  0.78784200   -0.85997700    1.31294400
H                 -0.08796800    0.45613500    2.09248800
C                 -1.34098600   -1.16615900    1.41194200
H                 -2.25694600   -0.57398400    1.49975700
H                 -1.45377800   -1.82348100    0.54215200
C                 -1.19239300   -2.03401800    2.67518900
H                 -1.05194900   -1.38397700    3.54911000
H                 -0.28386800   -2.64492700    2.59204500
C                 -2.40493700   -2.94231700    2.90161200
H                 -2.55349800   -3.62387100    2.05563800
H                 -2.27306500   -3.55037500    3.80284400
H                 -3.32276400   -2.35520400    3.02450200
C                 -1.21244000    1.53326100   -0.15640200
H                 -1.43407600    1.87877100    0.85678600
H                 -0.83687800    2.38757500   -0.72426600
C                 -2.47567500    1.01297300   -0.84770500
H                 -2.82836600    0.07422200   -0.41358800
H                 -2.27812900    0.82550500   -1.90832400
C                 -3.59001700    2.06947500   -0.72941700
H                 -3.82058900    2.23640900    0.33118700
H                 -3.22823000    3.02849600   -1.12390000
C                 -4.86270300    1.65606100   -1.47497700
H                 -5.26286500    0.71263100   -1.08491600
H                 -5.64102800    2.41922200   -1.36910200
H                 -4.66876000    1.52092400   -2.54558000
C                  0.11996500   -0.25888300   -1.26636600
H                  0.08810500    0.45599400   -2.09253800
H                 -0.78786000   -0.85999700   -1.31296400
C                  1.34095100   -1.16635400   -1.41180400
H                  2.25696500   -0.57425600   -1.49958500
H                  1.45362800   -1.82363500   -0.54196700
C                  1.19238200   -2.03427500   -2.67501100
H                  1.05204000   -1.38427300   -3.54897800
H                  0.28381100   -2.64511900   -2.59189300
C                  2.40488100   -2.94266700   -2.90130400
H                  2.27302800   -3.55076400   -3.80251300
H                  3.32275500   -2.35562200   -3.02416500
H                  2.55334000   -3.62418500   -2.05528400
14
TMSF E = -223.5710164 a.u.
Si                -0.00012400    0.00021800    0.02664400
C                  1.34407400    1.18166900   -0.52878300
H                  2.32940400    0.86733000   -0.16601200
H                  1.38924700    1.21963900   -1.62413000
H                  1.15782200    2.19971000   -0.16804400
C                 -1.69554000    0.57289400   -0.52915800
H                 -1.75197200    0.58945800   -1.62450700
H                 -2.48381300   -0.09625800   -0.16567100
H                 -1.91557200    1.58450900   -0.16932800
C                  0.35167300   -1.75413500   -0.52960000
H                  1.32580900   -2.10186400   -0.16704400
H                 -0.41374900   -2.45089000   -0.16909200
H                  0.36449300   -1.81117300   -1.62492100
F                 -0.00013100   -0.00067600    1.67011000
